# Supplementary material for: Geographic Variation and Quality Consistency of Toddaliae Asiaticae Radix: A Hybrid Framework Integrating Environmental Feature and Bioactivity-Weighted Modeling
Source: Metabolites. 2026 May 25;16(6):353. doi: 10.3390/metabo16060353 (PMC13304387; doi:10.3390/metabo16060353)
Supplement: Supplementary file 1 [file metabolites-16-00353-s001.zip]

Archive with 1 entries (1 files):
- metabolites-4296735-supplementary.pdf
